# Supplementary material for: Serum Starvation Enhances the Antitumor Activity of Natural Matrices: Insights into Bioactive Molecules from Dromedary Urine Extracts
Source: Molecules. 2025 Feb 10;30(4):821. doi: 10.3390/molecules30040821 (PMC11858132; doi:10.3390/molecules30040821)
Supplement: Supplementary file 1 [file molecules-30-00821-s001.zip]

Archive with 1 entries (1 files):
- molecules-3428556-supplementary.pdf
